# Supplementary material for: Shuffling the yeast genome using CRISPR/Cas9-generated DSBs that target the transposable Ty1 elements
Source: PLoS Genet. 2023 Jan 26;19(1):e1010590. doi: 10.1371/journal.pgen.1010590 (PMC9879454; doi:10.1371/journal.pgen.1010590)
Supplement: S1 Data — (XLSX) [file pgen.1010590.s027.xlsx]

## Sheet: Dataset S1.1
Dataset S1.1 Ty elements in the S288c genome
Chr	SGD coordiate		SGD Ty annotation	Ty type	Orientation	Ty name
	start	end
chrI	160238	166162	YARCTy1-1	Ty1	Crick	YARCTy1-1
chrII	29644	35602	YBLWTy2-1	Ty2	Watson	YBLWTy2-1
chrII	221037	226952	YBLWTy1-1	Ty1	Watson	YBLWTy1-1
chrII	259578	265494	YBRWTy1-2	Ty1	Watson	YBRWTy1-2
chrIII	1179	4322	YCLWTy5-1	Ty5	Watson	YCLWTy5-1
chrIII	82701		Ty1 not annotated in SGD	Ty1	Watson	S-IIIL-WTy1-1
chrIII	84811	90769	YCLWTy2-1	Ty2	Watson	YCLWTy2-1
chrIII	148620	149616	Ty1 not annotated in SGD	Ty1	Watson	S-IIIR-WTy1-2
chrIII	149618	151670	Ty1 not annotated in SGD	Ty1	Watson	S-IIIR-WTy1-3
chrIII	168937		Ty1 not annotated in SGD	Ty1	Crick	S-IIIR-CTy1-4
chrIII	169207		Ty1 not annotated in SGD	Ty1	Watson	S-IIIR-WTy1-5
chrIII	295358		Ty1 not annotated in SGD	Ty1	Watson	S-IIIR-WTy1-6
chrIV	513692	519647	YDRCTy2-1	Ty2	Crick	YDRCTy2-1
chrIV	645502	651419	YDRCTy1-1	Ty1	Crick	YDRCTy1-1
chrIV	803195	804517	YDR170W-A	TYA Gag gene	Watson	YDR170W-A
chrIV	871821	877779	YDRWTy2-2	Ty2	Watson	YDRWTy2-2
chrIV	878302	884219	YDRCTy1-2	Ty1	Crick	YDRCTy1-2
chrIV	981171	987125	YDRWTy2-3	Ty2	Watson	YDRWTy2-3
chrIV	987150	992642	YDRCTy1-3	Ty1	Crick	YDRCTy1-3
chrIV	1095767	1101692	YDRWTy1-4	Ty1	Watson	YDRWTy1-4
chrIV	1206704	1212621	YDRWTy1-5	Ty1	Watson	YDRWTy1-5
chrV	443396		Ty1 not annotated in SGD	Ty1	Crick	S-VR-CTy1-0.5
chrV	443397	449320	YERCTy1-1	Ty1	Crick	YERCTy1-1
chrV	492695	498421	YERCTy1-2	Ty1	Crick	YERCTy1-2
chrVI	137913	143871	YFLWTy2-1	Ty2	Watson	YFLWTy2-1
chrVII	535760	541685	YGRWTy1-1	Ty1	Watson	YGRWTy1-1
chrVII	561843	567760	YGRCTy1-2	Ty1	Crick	YGRCTy1-2
chrVII	568740	574700	YGRCTy2-1	Ty2	Crick	YGRCTy2-1
chrVII	707195	712545	YGRWTy3-1	Ty3	Watson	YGRWTy3-1
chrVII	811447	817397	YGRWTy2-2	Ty2	Watson	YGRWTy2-2
chrVII	817393	823306	YGRCTy1-3	Ty1	Crick	YGRCTy1-3
chrVIII	85539	91761	YHLWTy4-1	Ty4	Watson	YHLWTy4-1
chrVIII	543610	549637	YHRCTy1-1	Ty1	Crick	YHRCTy1-1
chrIX	205220	210647	YILWTy3-1	Ty3	Watson	YILWTy3-1
chrX	197545	203768	YJLWTy4-1	Ty4	Watson	YJLWTy4-1
chrX	472463	478384	YJRWTy1-1	Ty1	Watson	YJRWTy1-1
chrX	478051	483972	YJRWTy1-2	Ty1	Watson	YJRWTy1-2
chrXII	215441	218907	YLR035C-A	TYA Gag gene	Crick	YLR035C-A
chrXII	475976	481897	YLRCTy1-1	Ty1	Crick	YLRCTy1-1
chrXII	593145	599062	YLRWTy1-2	Ty1	Watson	YLRWTy1-2
chrXII	650824	656743	YLRWTy1-3	Ty1	Watson	YLRWTy1-3
chrXII	941192	947150	YLRWTy2-1	Ty2	Watson	YLRWTy2-1
chrXII	976258	981700	YLRCTy2-2	Ty2	Crick	YLRCTy2-2
chrXIII	184169		Ty1 not annotated in SGD	Ty1	Watson	S-XIIIL-WTy1-0.5
chrXIII	184170	190083	YMLWTy1-1	Ty1	Watson	YMLWTy1-1
chrXIII	196332	202234	YMLWTy1-2	Ty1	Watson	YMLWTy1-2
chrXIII	357005	362918	YMRCTy1-3	Ty1	Crick	YMRCTy1-3
chrXIII	372697	378622	YMRCTy1-4	Ty1	Crick	YMRCTy1-4
chrXIV	96610	102523	YNLCTy1-1	Ty1	Crick	YNLCTy1-1
chrXIV	519163	525062	YNLWTy1-2	Ty1	Watson	YNLWTy1-2
chrXIV	562364	567660	YNLCTy2-1	Ty2	Crick	YNLCTy2-1
chrXV	117703	123628	YOLWTy1-1	Ty1	Watson	YOLWTy1-1
chrXV	594820	600733	YORWTy1-2	Ty1	Watson	YORWTy1-2
chrXV	704063	710023	YORCTy2-1	Ty2	Crick	YORCTy2-1
chrXV	970286	976244	YORWTy2-2	Ty2	Watson	YORWTy2-2
chrXVI	56452	62375	YPLWTy1-1	Ty1	Watson	YPLWTy1-1
chrXVI	436890	443112	YPLCTy4-1	Ty4	Crick	YPLCTy4-1
chrXVI	804645	810562	YPRCTy1-2	Ty1	Crick	YPRCTy1-2
chrXVI	844412	850340	YPRWTy1-3	Ty1	Watson	YPRWTy1-3
chrXVI	850629	856554	YPRCTy1-4	Ty1	Crick	YPRCTy1-4
We re-sequenced S288c using Nanopore Sequencing. The derivative of S288c that we used had a number of Ty elements that were not annotated in the Saccharomyces Genome Database (SGD; https://www.yeastgenome.org/), although most of the Ty elements were at the positions expected from SGD. For those elements that were at the same position as annotated in SGD, we used SGD nomenclature (column G). For T…

## Sheet: Dataset S1.2
Dataset S1.2 Ty elements in the W303-1A genome
Chr	SGD coordiate		SGD Ty annotation	W303-1A Ty elements
	start	end		Type	Orientation	name
chrI	160238	166162	YARCTy1-1	Ty1	Crick	YARCTy1-1
chrII	29644	35602	YBLWTy2-1	Ty2	Watson	YBLWTy2-1
chrII	221037	226952	YBLWTy1-1	Ty1	Watson	YBLWTy1-1
chrII	327509		Ty not annotated in S288c	Ty1	Crick	W-IIR-CTy1-2
chrII	643273		Ty not annotated in S288c	Ty1	Crick	W-IIR-CTy1-3
chrIII	1179	4322	YCLWTy5-1	Ty5	Watson	YCLWTy5-1
chrIII	82701		Ty not annotated in S288c	Ty1	Watson	W-IIIL-WTy1-1
chrIII	84811	90769	YCLWTy2-1	Ty2	Watson	YCLWTy2-1
chrIII	148620	149616	Ty not annotated in S288c	Ty1	Watson	W-IIIR-WTy1-2
chrIII	149618	151670	Ty not annotated in S288c	Ty1	Watson	W-IIIR-WTy1-3
chrIII	168937		Ty not annotated in S288c	Ty1	Crick	W-IIIR-CTy1-4
chrIII	169207		Ty not annotated in S288c	Ty1	Watson	W-IIIR-WTy1-5
chrIV	513692	519647	YDRCTy2-1	Ty2	Crick	YDRCTy2-1
chrIV	668297		Ty not annotated in S288c	Ty1	Crick	W-IVR-CTy1-1
chrIV	803195	804517	YDR170W-A	TYA Gag gene	Watson	YDR170W-A
chrIV	871821	877779	YDRWTy2-2	Ty2	Watson	YDRWTy2-2
chrIV	878302	884219	YDRCTy1-2	Ty1	Crick	YDRCTy1-2
chrIV	981171	987125	YDRWTy2-3	Ty2	Watson	YDRWTy2-3
chrIV	987150	992642	YDRCTy1-3	Ty1	Crick	YDRCTy1-3
chrIV	1095474		Ty not annotated in S288c	Ty3	Crick	W-IVR-CTy3-1
chrIV	1095767	1101692	YDRWTy1-4	Ty1	Watson	YDRWTy1-4
chrV	443397	449320	YERCTy1-1	Ty1	Crick	YERCTy1-1
chrV	492695	498421	YERCTy1-2	Ty1	Crick	YERCTy1-2
chrVI	137913	143871	YFLWTy2-1	Ty2	Watson	YFLWTy2-1
chrVII	535760	541685	YGRWTy1-1	Ty1	Watson	YGRWTy1-1
chrVII	561843	567760	YGRCTy1-2	Ty1	Crick	YGRCTy1-2
chrVII	568740	574700	YGRCTy2-1	Ty2	Crick	YGRCTy2-1
chrVII	701187		Ty not annotated in S288c	Ty1	Watson	W-VIIR-WTy1-3
chrVII	735704		Ty not annotated in S288c	Ty1	Watson	W-VIIR-WTy1-4
chrVII	735705		Ty not annotated in S288c	Ty2	Crick	W-VIIR-CTy2-2
chrVIII	543610	549637	YHRCTy1-1	Ty1	Crick	YHRCTy1-1
chrIX	205220	210647	YILWTy3-1	Ty3	Watson	YILWTy3-1
chrX	197545	203768	YJLWTy4-1	Ty4	Watson	YJLWTy4-1
chrX	355216		Ty not annotated in S288c	Ty1	Crick	W-XL-CTy1-0.5
chrX	472463	478384	YJRWTy1-1	Ty1	Watson	YJRWTy1-1
chrX	478051	483972	YJRWTy1-2	Ty1	Watson	YJRWTy1-2
chrXI	202918		Ty not annotated in S288c	Ty1	Crick	W-XIL-CTy1-1
chrXI	578488		Ty not annotated in S288c	Ty1	Crick	W-XIR-CTy1-2
chrXII	168680		Ty not annotated in S288c	Ty2	Crick	W-XIIR-CTy2-0.5
chrXII	215441	218907	YLR035C-A	TYA Gag gene	Crick	YLR035C-A
chrXII	650824		Ty not annotated in S288c	Ty3	Watson	W-XIIR-WTy3-1
chrXII	941192	947150	YLRWTy2-1	Ty2	Watson	YLRWTy2-1
chrXII	976258	981700	YLRCTy2-2	Ty2	Crick	YLRCTy2-2
chrXIII	184169		Ty1 not annotated in S288c	Ty1	Watson	W-XIIIL-WTy1-0.5
chrXIII	184170	190083	YMLWTy1-1	Ty1	Watson	YMLWTy1-1
chrXIII	196332	202234	YMLWTy1-2	Ty1	Watson	YMLWTy1-2
chrXIII	357005	362918	YMRCTy1-3	Ty1	Crick	YMRCTy1-3
chrXIII	372697	378622	YMRCTy1-4	Ty1	Crick	YMRCTy1-4
chrXIII	748222		Ty not annotated in S288c	Ty1	Crick	W-XIIIR-CTy1-5
chrXIV	96610	102523	Ty not annotated in S288c	Ty2	Watson	W-XIVL-WTy2-0.5
chrXIV	519163	525062	YNLWTy1-2	Ty1	Watson	YNLWTy1-2
chrXIV	562364	567660	YNLCTy2-1	Ty2	Crick	YNLCTy2-1
chrXV	117703	123628	YOLWTy1-1	Ty1	Watson	YOLWTy1-1
chrXV	594820	600733	YORWTy1-2	Ty1	Watson	YORWTy1-2
chrXV	704063	710023	YORCTy2-1	Ty2	Crick	YORCTy2-1
chrXV	970286	976244	YORWTy2-2	Ty2	Watson	YORWTy2-2
chrXVI	56452	62375	YPLWTy1-1	Ty1	Watson	YPLWTy1-1
chrXVI	436890	443112	YPLCTy4-1	Ty4	Crick	YPLCTy4-1
chrXVI	804645	810562	YPRCTy1-2	Ty1	Crick	YPRCTy1-2
chrXVI	844412	850340	YPRWTy1-3	Ty1	Watson	YPRWTy1-3
The Ty elements were mapped based on the genome assembly of W303-1A generated by Pacific Biosciences technology (Matheson et al. 2017). We named the Ty elements not annotated in SGD for S288c, as explained in Dataset S1.1.
Reference
1. Matheson K, Parsons L, Gammie A. Whole-genome sequence and variant analysis of W303, a widely-used strain of Saccharomyces cerevisiae. G3 (Bethesda). 2017;7(7):2219-2226. https://doi.org/10.1534/g3.117.040022 PMID: 28584079

## Sheet: Dataset S1.3
Dataset S1.3 Ty elements in the YJM789 genome.
Chr	SGD coordiate		S288c Ty annotation	YJM789 Ty elements
	start	end		Type	Orientation	name
chrI	182613		Ty not annotated in S288c	Ty1	Watson	Y-IR-WTy1-1
chrII	405567		Ty not annotated in S288c	Ty1	Crick	Y-IIR-CTy1-1
chrIII	149614		Ty not annotated in S288c	Ty2	Watson	Y-IIIIR-WTy2-1
chrIV	489024		Ty not annotated in S288c	Ty1	Crick	Y-IVR-CTy1-1
chrIV	513692	519647	Ty not annotated in S288c	Ty1	Crick	Y-IVR-CTy1-2
chrIV	991027	992349	YDR261C-C	TYA Gag gene	Crick	YDR261C-C
chrIV	1095767	1101692	YDRWTy1-4	Ty1	Watson	YDRWTy1-4
chrV	435220		Ty not annotated in S288c	Ty2	Crick	Y-VR-CTy2-1
chrVII	401620		Ty not annotated in S288c	Ty1	Watson	Y-VIIL-WTy1-1
chrVII	701186		Ty not annotated in S288c	Ty1	Crick	Y-VIIR-CTy1-2
chrVIII	85539	91761	Ty not annotated in S288c	Ty2	Crick	Y-VIIIL-CTy2-1
chrX	355216		Ty not annotated in S288c	Ty1	Crick	Y-XL-CTy1-0.5
chrXI	74234		Ty not annotated in S288c	Ty2	Crick	Y-XIL-CTy2-1
chrXII	593144		Ty not annotated in S288c	Ty2	Watson	Y-XIIR-WTy2-1
chrXII	593145	599062	Ty not annotated in S288c	Ty1	Crick	Y-XIIR-CTy1-1
chrXII	687942		Ty not annotated in S288c	Ty1	Crick	Y-XIIR-CTy1-2
chrXII	731620		Ty not annotated in S288c	Ty1	Crick	Y-XIIR-CTy1-3
chrXII	1053153		Ty not annotated in S288c	Ty2	Crick	Y-XIIR-CTy2-2
chrXIII	372697	378622	YMRCTy1-4	Ty1	Crick	YMRCTy1-4
chrXIII	503211		Ty not annotated in S288c	Ty2	Crick	Y-XIIIR-CTy2-1
chrXIII	768459		Ty not annotated in S288c	Ty1	Watson	Y-XIIIR-WTy1-2
chrXIV	96610	102523	Ty not annotated in S288c	Ty2	Watson	Y-XIVL-WTy2-1
chrXIV	632025		Ty not annotated in S288c	Ty1	Watson	Y-XIVR-WTy1-1
chrXIV	632031		Ty not annotated in S288c	Ty2	Watson	Y-XIVR-WTy2-2
chrXV	664117		Ty not annotated in S288c	Ty1	Watson	Y-XVR-WTy1-1
chrXV	704063	710023	Ty not annotated in S288c	Ty1	Watson	Y-XVR-WTy1-2
chrXV	970286	976244	Ty not annotated in S288c	Ty1	Watson	Y-XVR-WTy1-3
The Ty elements were mapped based on the de-novo genome assemble of JSC20-1 (isogenic with YJM789; St. Charles and Petes, 2013) sequences obtained by Pacific Biosciences technology (Matheson et al. 2017. G3 (Bethesda) 7:2219-2226).
References
1. St Charles J, Petes TD. High-resolution mapping of spontaneous mitotic recombination hotspots on the 1.1 Mb arm of yeast chromosome IV. PLoS Genet. 2013;9(4):e1003434. https://doi.org/10.1371/journal.pgen.1003434 PMID: 23593029
2. Matheson K, Parsons L, Gammie A. Whole-genome sequence and variant analysis of W303, a widely-used strain of Saccharomyces cerevisiae. G3 (Bethesda). 2017;7(7):2219-2226. https://doi.org/10.1534/g3.117.040022 PMID: 28584079
