# Supplementary material for: Shuffling the yeast genome using CRISPR/Cas9-generated DSBs that target the transposable Ty1 elements
Source: PLoS Genet. 2023 Jan 26;19(1):e1010590. doi: 10.1371/journal.pgen.1010590 (PMC9879454; doi:10.1371/journal.pgen.1010590)
Supplement: S2 Data — (XLSX) [file pgen.1010590.s028.xlsx]

## Sheet: Dataset S2.1
Dataset S2.1. Mitotic recombination events in isolates grown on solid medium containing 2% galactose for 4 days.*
Isolates	Chromosome	Event type	Event class	Label of transition	Markers flanking transition		Coordinates of LOH window		Window size (bp)	Repetitive elements at breakpoints
							Left	Right
MD741-3	II	T-DEL	h5	a	326877	327972	326877	327972	1095	W-IIR-CTy1-2
	IV	I-LOH	a2	a	945892	946425	945892	951669	5777
				b	951132	951669
	V	I-LOH	a1	a	340779	342624	340779	351952	11173
				b	351279	351952
	XII	T-LOH	b3	a	459249	490487	464868	484868	20000	rDNA
	XII	T-DUP	g5	a	592308	601350	592308	601350	9042	Y-XIIR-CTy1-1
	XIII	T-DUP	g3	a	196246	202482	196246	202482	6236	YMLWTy1-2
	XIII	T-DEL	h5	a	372322	379248	372322	379248	6926	YMRCTy1-4
	XV	T-LOH	b1	a	311157	312146	301652	321652	20000
MD741-5	I	T-DEL	h5	a	159746	166398	159746	166398	6652	YARCTy1-1
	II	T-DUP	g3	a	220901	227319	220901	227319	6418	YBLWTy1-1
	IV	I-DEL	h2	a	485657	495183	485657	521609	35952	Y-IVR-CTy1-1
				b	512801	521609				Y-IVR-CTy1-2
	IV	T-DEL	h5	a	1075942	1143034	1075942	1143034	67092	YDRWTy1-4
	VI	I-LOH	a1	a	33484	34729	33484	39407	5923
				b	38029	39407
	X	T-DUP	g4	a	471512	500172	471512	500172	28660	YJRWTy1-1
	XI	I-LOH	a2	a	471624	476429	471624	483208	11584
				b	479783	483208
	XIII	T-DUP	g3	a	183803	190748	183803	190748	6945	YMLWTy1-1
	XV	T-DEL	h4	a	117140	123692	117140	123692	6552	YOLWTy1-1
	XV	T-LOH	b3	a	555249	584413	559831	579831	20000
MD741-6	XIII	T-DUP	g3	a	196246	202482	196246	202482	6236	YMLWTy1-2
	XIII	T-DEL	h5	a	372323	379248	372323	379248	6925	YMRCTy1-4
	XVI	T-DUP	g3	a	56155	63276	56155	63276	7121	YPLWTy1-1
	XVI	T-DEL	h5	a	803590	810752	803590	810752	7162	YPRCTy1-2
MD741-7	IV	I-LOH	a2	a	546618	551387	546618	556545	9927
				b	555588	556545
	IV	T-LOH	b3	a	1089460	1111983	1.09072e+06	1.11072e+06	20000	YDRWTy1-4
	V	T-DUP	g4	a	492163	499004	492163	499004	6841	YERCTy1-2
	VIII	I-LOH	a1	a	286562	287468	286562	290037	3475
				b	288884	290037
	XII	I-DEL	h2	a	592308	601350	592308	688733	96425	Y-XIIR-CTy1-1
				b	687735	688733				Y-XIIR-CTy1-2
	XIII	T-DEL	h5	a	747492	747983	747492	747983	491	W-XIIIR-CTy1-5
	XVI	I-LOH	a2	a	292699	295944	292699	300071	7372
				b	299735	300071
MD741-8	II	T-DEL	h5	a	326877	327972	326877	327972	1095	W-IIR-CTy1-2
	VII	I-LOH	a2	a	459767	459867	459767	465790	6023
				b	465534	465790
	VIII	T-LOH	b3	a	113512	113931	103722	123722	20000
	X	I-LOH	a2	a	542636	543140	542636	543878	1242
				b	543266	543878
	XI	I-LOH	a2	a	596355	606378	596355	614637	18282
				b	613313	614637
	XIII	T-DUP	g3	a	183601	190298	183601	190298	6697	YMLWTy1-1
MD741-9	II	T-DEL	h5	a	642773	644303	642773	644303	1530	W-IIR-CTy1-3
	IV	I-LOH	a1	a	250746	251017	250746	258728	7982
				b	258286	258728
	VII	T-LOH + UPD	b2	a	486003	486391	476197	496197	20000
	XIV	I-LOH	a2	a	51266	51825	51266	58192	6926
				b	53633	58192
	XVI	T-DUP	g3	a	56155	64540	56155	64540	8385	YPLWTy1-1
	XVI	I-LOH	a2	a	318634	319664	318634	331554	12920
				b	329941	331554
MD741-10	III	T-LOH	b2	a	97696	102360	90028	110028	20000	YCLWTy2-1
	XIII	I-LOH	a1	a	437529	440349	437529	450205	12676
				b	448943	450205
	XV	I-DEL	h2	a	663812	664473	663812	976495	312683	Y-XVR-WTy1-1
				b	970097	976495				Y-XVR-WTy1-3
MD741-12	III	T-DUP	g3	a	81903	82315	81903	82315	412	W-IIIL-WTy1-1
	III	T-DUP	g3	a	81903	82315	81903	82315	412	W-IIIL-WTy1-1
	III	I-DUP	g1	a	148115	148649	148115	171878	23763	FS1
				b	168408	171878				W-IIIR-WTy1-5
	III	T-DEL	h5	a	168408	171878	168408	171878	3470	FS2
	XVI	T-DEL	h5	a	803590	810752	803590	810752	7162	YPRCTy1-2
MD741-13	III	I-LOH	a1	a	197388	201189	197388	201258	3870
				b	201189	201258
	V	T-LOH	b1	a	139269	139492	129380	149380	20000
	XIV	I-LOH	c1	a	82802	93163	82802	110472	27670	W-XIVL-WTy2-0.5/Y-XIVL-WTy2-1
				b	107060	107344
				c	109509	109626
				d	110025	110472
	XV	T-LOH	b3	a	555261	584081	559671	579671	20000
MD741-14	XV	I-DEL	h2	a	662272	663812	662272	710606	48334	Y-XVR-WTy1-1
				b	703419	710606				Y-XVR-WTy1-2
	XV	I-LOH	a2	a	713640	713926	713640	723226	9586
				b	721957	723226
MD741-15	III	I-DEL	h1	a	150097	152546	150097	171878	21781	FS1
				b	168408	171878				W-IIIR-WTy1-5
	XV	T-LOH	b3	a	632634	633453	623044	643044	20000
MD741-16	V	T-DUP	g6	a	434407	435085	434407	483728	49321	Y-VR-CTy2-1
				b	441952	442510				YERCTy1-1
				c	462614	463004
				d	463157	463255
				e	483535	483728
	XV	I-LOH	a1	a	181326	181433	181326	226333	45007
				b	226123	226333
	XV	T-LOH	b3	a	375648	376486	366067	386067	20000
	XV	T-DEL	h6	a	486511	487275	486511	487275	764
MD741-17	XIII	T-DUP	g5	a	768019	769127	768019	769127	1108	Y-XIIIR-WTy1-2
	XV	I-LOH + T-LOH	d1	a	606393	606849	606393	614146	7753
				b	612840	614146
	XV	I-LOH	a1	a	626072	626502	626072	627315	1243
				b	626602	627315
	XV	T-DEL	h6	a	663812	664473	663812	664473	661	Y-XVR-WTy1-1
MD741-18	XV	T-DEL	h4	a	117509	125569	117509	125569	8060	YOLWTy1-1
	XV	T-LOH	b3	a	641229	642138	641229	642138	909
	XV	T-DEL	h6	a	663812	664473	663812	664473	661	Y-XVR-WTy1-1
MD741-19	IV	T-LOH	b3	a	720763	720993	710878	730878	20000
	XV	T-LOH	b3	a	493975	494571	484273	504273	20000
MD741-20	IV	T-DUP	g5	a	1089460	1111983	1089460	1111983	22523	YDRWTy1-4
	XV	T-DEL	h5	a	594499	600978	594499	600978	6479	YORWTy1-2
MD741-21	XV	T-LOH	b3	a	512025	512238	502132	522132	20000
*This table shows all LOH events observed in the analyzed strains by whole genome sequencing or array. In column C, "I-LOH" indicates gene conversion events. "T-LOH" indicates simple terminal LOH events, reflecting either crossovers or BIR events, "T-DUP", "T-DEL", "I-DUP" and "I-DEL" indicate terminal duplications, terminal deletions, interstitial duplications. and interstitial deletions, respec…

## Sheet: Dataset S2.2
Dataset S2.2. Depictions of various classes of mitotic recombination events.*
Description of various classes of LOH events	Class	Pattern of LOH events						Number of LOH events (Dataset S2.1)	Number of LOH events (Dataset S2.3)
Simple I-LOH		a	b
	a1							8	6
		a	b
	a2							10	5
Complex I-LOH		a	b	c
	c1							1	0
Simple T-LOH		a
	b1							2	4
		a
	b2							2	0
		a
	b3							11	7
Complex T-LOH		a	b
	d1							1	1
		a	b	c
	d2							0	1
Interstitial deletion (I-DEL)		a	b
	h1							1	8
		a	b
	h2							4	4
Terminal deletion (T-DEL)
				a
	h3							0	3
		a
	h4							2	4
				a
	h5							12	12
				a
	h6							3	1
		a	b
	h7							0	1
Interstitial duplication (I-DUP)
		a	b
	g1							1	3
		a	b
	g2							0	3
Terminal duplication (T-DUP)
		a
	g3							9	5
				a
	g4							2	6
				a
	g5							3	4
		a	b	c	d	e
	g6							1	0
Total								73	78
*In this table, we depict the patterns of LOH events in Dataset S2.1 and Dataset S2.3. The various classes are specified in lower case letters and numbers in both Datasets S2.1 and S2.3. Classes a1-a2 and Classes b1-b3 represent simple interstitial LOH and terminal LOH events (crossover or BIR), respectively. Classes c1 and Classes d1-d2 represent complex interstitial and terminal LOH events, res…

## Sheet: Dataset S2.3
Dataset S2.3 Mitotic recombination events in MD704 isolates grown in 2% galactose liquid medium for 2 to 4 hours.*
Strain name	Chromosome	Event type	Event class	Label	Markers flanking transition		Coordinates of LOH window		Window size (bp)	Repetitive elements at breakpoints
							Left	Right
MD704-2h-1	II	I-LOH	a2	a	482508	482219	482508	488565	6057
				b	488463	488565
	IV	I-DEL	h2	a	485723	491790	485723	521406	35683	Y-IVR-CTy1-1
				b	512816	521406				Y-IVR-CTy1-2
	VI	T-LOH	b1	a	55864	56854	46359	66359	20000
	XI	T-LOH	b1	a	225909	226659	216284	236284	20000
	XII	I-LOH	a1	a	313530	318597	313530	322263	8733
				b	321387	322263
	XIII	I-LOH	a1	a	716031	716317	716031	721068	5037
				b	720435	721068
MD704-2h-2	VIII	T-LOH	b3	a	517419	517718	507568	527568	20000
	XII	I-DUP	g2	a	687735	688772	687735	732435	44700	Y-XIIR-CTy1-2
				b	731012	732435				Y-XIIR-CTy1-3
MD704-2h-3	IV	T-DUP	g5	a	512812	521406	512812	521406	8594	Y-IVR-CTy1-2
	XIII	T-DEL	h5	a	372322	379248	372322	379248	6926	YMRCTy1-4
MD704-2h-4**	I	T-DUP + MONOSOMY	g5	a	179609	190621	179609	190621	11012	Y-IR-WTy1-1
	II	T-DUP + MONOSOMY	g4	a	326877	327792	326877	327792	915	W-IIR-CTy1-2
	III	I-DEL	h1	a	148115	152546	148115	171878	23763	FS1
				b	168408	171878				W-IIIR-WTy1-5
	IV	T-DEL	h3	a	1089460	1111983	1089460	1111983	22523	YDRWTy1-4
	V	I-DEL	h1	a	443323	449759	443323	498872	55549	YERCTy1-1
				b	492293	498872				YERCTy1-2
	XI	T-DEL	h5	a	577353	578880	577353	601350	23997	W-XIR-CTy1-2
	XII	I-DEL	h2	a	592308	601350	592308	688733	96425	Y-XIIR-CTy1-1
				b	687735	688733				Y-XIIR-CTy1-2
MD704-2h-5	II	T-DUP	g4	a	642773	644303	642773	644303	1530	W-IIR-CTy1-3
	V	I-DEL	h1	a	443323	449759	443323	498872	55549	YERCTy1-1
				b	492293	498872				YERCTy1-2
	VII	T-DEL	h3	a	699072	704429	699072	704429	5357	Y-VIIR-CTy1-2
MD704-2h-7	I	T-DUP	g5	a	181624	184217	181624	184217	2593	Y-IR-WTy1-1
	II	T-DEL	h5	a	635650	644285	635650	644285	8635	W-IIR-CTy1-3
	IV	T-DEL	h3	a	512801	521609	512801	521609	8808	Y-IVR-CTy1-2
	IV	T-DUP	g4	a	668462	671193	668462	671193	2731	W-IVR-CTy1-1
	VII	I-DEL	h1	a	534677	544278	534677	568585	33908	YGRCdelta12
				b	561637	568585				YGRCTy1-2
	XV	T-LOH	d2	a	698567	699543	698567	719820	21253	Y-XVR-WTy1-2
				b	703407	711310
				c	718587	719820
MD704-2h-25	IV	T-LOH	d1	a	609152	609905	609152	628602	19450
				b	625250	628602
	IV	T-DUP	g4	a	667858	668476	667858	668476	618	W-IVR-CTy1-1
	V	T-DEL	h5	a	442550	449759	442550	449759	7209	YERCTy1-1
	VII	I-DUP	g1	a	561434	561585	561434	574931	13497	YGRCTy1-2
				b	568662	574931				YGRCTy2-1
	XI	T-LOH	b1	a	225909	226659	216284	236284	20000
	XIV	I-LOH	a1	a	626427	626480	626427	637319	10892
				b	631841	637319				Y-XIVR-WTy1-1+Y-XIVR-WTy2-2
MD704-2h-26	III	T-DEL	h5	a	167707	175342	167707	175342	7635	W-IIIR-WTy1-5
	VII	I-DEL	h1	a	561426	568638	561426	737182	175756	YGRCTy1-2
				b	730597	737182				W-VIIR-CTy2-2
	X	T-LOH	b3	a	453507	456761	445134	465134	20000
	XI	T-LOH	b1	a	225544	227973	216758	236758	20000
	XIII	T-DUP	g3	a	183803	190748	183803	190748	6945	YMLWTy1-1
	XIII	I-DEL	h1	a	356911	363039	356911	378717	21806	YMRCTy1-3
				b	371928	378717				YMRCTy1-4
	XIV	I-LOH	a1	a	626457	626590	626457	634309	7852	Y-XIVR-WTy1-1
				b	631583	634309
MD704-4h-1**	III	T-DUP + MONOSOMY	g4	a	167707	175342	167707	175342	7635	W-IIIR-CTy1-4
	IV	T-DEL	h5	a	668462	671193	668462	671193	2731	W-IVR-CTy1-1
MD704-4h-2	II	T-DUP	g3	a	227328	227387	227328	227387	59	YBLWTy1-1
	II	I-LOH	a2	a	230037	230255	230037	266622	36585	YBLWTy1-1
				b	255307	266622
	II	I-LOH	a2	a	295710	295912	295710	327972	32262	W-IIR-CTy1-2
				b	326877	327972
	II	I-DUP	g2	a	326877	327972	326877	406051	79174	W-IIR-CTy1-2
				b	405787	406051				Y-IIR-CTy1-1
	III	T-DEL	h5	a	168408	171878	168408	171878	3470	W-IIIR-WTy1-5
	IV	T-LOH	b3	a	721119	721283	711201	731201	20000
	XIII	I-LOH	a1	a	767798	768019	767798	772573	4775	Y-XIIIR-WTy1-2
				b	770362	772573
MD704-4h-7	II	I-LOH	a1	a	252193	254908	252193	270817	18624
				b	269396	270817
	III	T-DEL	h4	a	82315	83597	82315	83597	1282	W-IIIL-WTy1-1
	III	T-DEL	h5	a	148115	152546	148115	152546	4431	FS1
	IV	T-LOH	b3	a	471771	476902	464336	484336	20000
	XIII	I-LOH	a2	a	370891	371047	370891	371941	1050	YMRCTy1-4
				b	371874	371941
MD704-4h-8	II	T-DEL	h5	a	635650	644285	635650	644285	8635	W-IIR-CTy1-3
	III	I-DUP	g1	a	145720	152531	145720	175342	29622	FS1
				b	167707	175342				W-IIIR-WTy1-5
	IV	T-DUP	g4	a	512801	525235	512801	525235	12434	Y-IVR-C-Ty1-2
MD704-4h-12	I	T-DUP	g5	a	181624	184238	181624	184238	2614	Y-IR-WTy1-1
	III	I-DEL	h1	a	148679	152531	148679	175342	26663	FS1
				b	167707	175342				W-IIIR-WTy1-5
	IV	I-DUP	g2	a	485657	495183	485657	521609	35952	Y-IVR-CTy1-1
				b	512801	521609				Y-IVR-CTy1-2
	VII	T-DEL	h5	a	535127	543468	535127	543468	8341	YGRWTy1-1
	XVI	I-LOH	a2	a	646181	647706	646181	658623	12442
				b	658308	658623
MD704-4h-3-1	XII	T-LOH	b3	a	459249	490487	464868	484868	20000
MD704-4h-3-4	III	T-DEL	h4	a	82315	83597	82315	83597	1282	W-IIIL-WTy1-1
	IV	I-DEL	h2	a	485723	491790	485723	521406	35683	Y-IVR-CTy1-1
				b	512816	521406				Y-IVR-CTy1-2
	VII	T-DEL	h5	a	561434	561585	561434	561585	151	YGRCTy1-2
	XI	T-DEL	h4	a	202551	203268	202551	203268	717	W-XIL-CTy1-1
	XIII	T-DUP	g3	a	183601	190298	183601	190298	6697	YMLWTy1-1
MD704-4h-3-5**	III	I-DEL	h1	a	148115	152546	148115	171878	23763	FS1
				b	168408	171878				W-IIIR-WTy1-5
	XIII	T-DUP + MONOSOMY	h7	a	183601	190298	183601	214086	30485	YMLWTy1-1
				b	213972	214086
	XV	T-DEL	h4	a	117509	125569	117509	125569	8060	YOLWTy1-1
MD704-4h-6P	III	I-DUP	g1	a	145720	152531	145720	175342	29622	FS1
				b	167707	175342				W-IIIR-WTy1-5
	IV	T-LOH	b3	a	635109	637196	626152	646152	20000
	VII	T-DEL	h5	a	535127	543468	535127	543468	8341	YGRWTy1-1
	XIII	T-DUP	g3	a	183803	190748	183803	190748	6945	YMLWTy1-1
	XIII	T-DUP	g3	a	183803	190748	183803	190748	6945	YMLWTy1-1
	XIII	T-LOH	b3	a	273255	280374	266814	286814	20000
	XIII	T-DEL	h6	a	371928	378717	183803	190748	6945	YMRCTy1-4
	XV	I-DEL	h2	a	656555	664450	656555	711310	54755	Y-XVR-WTy1-1
				b	703407	711310				Y-XVR-WTy1-2
*This table shows all LOH events observed in isolates that had transient exposure to CRISPR/Cas9, either two-hour (2h) or four-hour (4h) exposure. The isolates MD704-2h-6 and MD704-4h-3-2 had no LOH events. In Column C, we used the following code: I-LOH (simple gene conversion events; interstitial LOH), T-LOH (simple terminal LOH events reflecting either crossover or break-induced replication), T…
