# Supplementary material for: Shuffling the yeast genome using CRISPR/Cas9-generated DSBs that target the transposable Ty1 elements
Source: PLoS Genet. 2023 Jan 26;19(1):e1010590. doi: 10.1371/journal.pgen.1010590 (PMC9879454; doi:10.1371/journal.pgen.1010590)
Supplement: S4 Data — (XLSX) [file pgen.1010590.s030.xlsx]

## Sheet: Dataset S4
Dataset S4. Point mutations in strains expressing CRISPR/Cas9
Chr	Location	Reference	Mutation	Ratio of reads supporting mutation	Isolate
chrII	82608	C	T	52.63	MD741-9
chrII	451713	G	A	53.57	MD741-11
chrIV	573257	C	T	49.15	MD741-3
chrVII	239629	A	G	48.05	MD741-7
chrVII	913249	T	C	47.76	MD741-9
chrVII	961516	T	C	59.72	MD741-3
chrXII	151439	G	A	45.18	MD741-10
chrXII	910449	C	G	57.89	MD741-20
chrXII	1055374	G	A	57.41	MD741-20
chrXIV	511146	A	T	41.67	MD741-3
chrXV	440307	G	T	68.75	MD741-16
chrXVI	166982	A	T	53.7	MD741-3
chrXVI	221642	T	A	48.11	MD741-10
chrXV	446951	CA	C	46.67	MD741-16
chrII	284167	A	T	45.8	MD704-4h-2
chrII	608087	G	T	59.38	MD704-4h-7
chrIV	593936	G	T	50	MD704-4h-3-2
chrVII	984025	G	T	42.52	MD704-4h-2
chrXIII	87025	T	C	51.92	MD704-2h-1
chrXVI	226072	T	C	50.91	MD704-4h-7
